# Supplementary material for: Effects of Physical Exercise on the Physical and Mental Health of Family Caregivers: A Systematic Review
Source: Healthcare (Basel). 2025 May 20;13(10):1196. doi: 10.3390/healthcare13101196 (PMC12111804; doi:10.3390/healthcare13101196)
Supplement: Supplementary file 1 [file healthcare-13-01196-s001.zip]

Archive with 1 entries (1 files):
- healthcare-3613494-supplementary.pdf
